# Supplementary material for: Temsirolimus Enhances Anti-Cancer Immunity by Inducing Autophagy-Mediated Degradation of the Secretion of Small Extracellular Vesicle PD-L1
Source: Cancers (Basel). 2022 Aug 23;14(17):4081. doi: 10.3390/cancers14174081 (PMC9454510; doi:10.3390/cancers14174081)
Supplement: Supplementary file 1 [file cancers-14-04081-s001.zip]

Archive with 1 entries (1 files):
- cancers-1835695-supplementary.pdf
